# Supplementary material for: Impact of Carbon Fixation, Distribution and Storage on the Production of Farnesene and Limonene in Synechocystis PCC 6803 and Synechococcus PCC 7002
Source: Int J Mol Sci. 2024 Mar 29;25(7):3827. doi: 10.3390/ijms25073827 (PMC11012175; doi:10.3390/ijms25073827)
Supplement: Supplementary file 1 [file ijms-25-03827-s001.zip]

Archive with 16 entries (16 files):
- Figure S1.pptx
- Figure S10.pptx
- Figure S11.pptx
- Figure S12.pptx
- Figure S13.pptx
- Figure S14.pptx
- Figure S2.pptx
- Figure S3.pptx
- Figure S4.pptx
- Figure S5.pptx
- Figure S6.pptx
- Figure S7.pptx
- Figure S8.pptx
- Figure S9.pptx
- Table S1.pdf
- Table S2.pdf
